# Supplementary material for: Combined Effect of Shegandilong Granule and Doxycycline on Immune Responses and Protection Against Avian Infectious Bronchitis Virus in Broilers
Source: Front Vet Sci. 2021 Dec 20;8:756629. doi: 10.3389/fvets.2021.756629 (PMC8721878; doi:10.3389/fvets.2021.756629)
Supplement: Supplementary file 1 [file Data_Sheet_1.ZIP]

Archive with 14 entries (13 files):
- Raw data1/
- Raw data1/IBV RNA loads in  tracheal .xlsx
- Raw data1/IBV RNA loads in lung.xlsx
- Raw data1/IgA concentration in tracheal washes .xlsx
- Raw data1/the antibody titer of IBV.xlsx
- Raw data1/the mRNA expression of IFN-a├ in  lung.xlsx
- Raw data1/the mRNA expression of IFN-a├ in trachea.xlsx
- Raw data1/the mRNA expression of IL-1a┬ in  tracheal  .xlsx
- Raw data1/the mRNA expression of IL-1a┬ in lung.xlsx
- Raw data1/the mRNA expression of IL-6 in  tracheal   .xlsx
- Raw data1/the mRNA expression of IL-6 in lung.xlsx
- Raw data1/the mRNA expression of TNF-a┴ in  lung.xlsx
- Raw data1/the mRNA expression of TNF-a┴ in  tracheal   .xlsx
- Raw data1/The OD value of IgA positive cell expression in tracheal mucosa.xlsx
