# Supplementary material for: Combined Effect of Shegandilong Granule and Doxycycline on Immune Responses and Protection Against Avian Infectious Bronchitis Virus in Broilers
Source: Front Vet Sci. 2021 Dec 20;8:756629. doi: 10.3389/fvets.2021.756629 (PMC8721878; doi:10.3389/fvets.2021.756629)
Supplement: Supplementary file 1 [file Data_Sheet_1.ZIP › Raw data1/IBV RNA loads in tracheal .xlsx]

## Sheet: Sheet1
	Group I			GroupII			GroupIII			GroupIV
1dpi	3.38259	3.17814	2.88716	3.12018	3.09156	3.08381	3.34051	3.42079	3.5644	2.99001	2.72534	2.83369
3dpi	4.07455	4.59746	3.5998	3.9612	3.744	4.05319	4.12482	4.05623	3.60323	3.25613	2.94769	2.83459
5dpi	7.24708	6.06834	6.07462	5.98767	6.11963	5.80333	5.45214	5.58313	5.39526	5.6987	4.29989	4.02526
7dpi	3.07159	3.11949	4.10635	2.81754	3.1064	2.95925	2.90091	2.82545	2.98177	2.38263	2.6476	2.58417
