# Supplementary material for: Combined Effect of Shegandilong Granule and Doxycycline on Immune Responses and Protection Against Avian Infectious Bronchitis Virus in Broilers
Source: Front Vet Sci. 2021 Dec 20;8:756629. doi: 10.3389/fvets.2021.756629 (PMC8721878; doi:10.3389/fvets.2021.756629)
Supplement: Supplementary file 1 [file Data_Sheet_1.ZIP › Raw data1/IBV RNA loads in lung.xlsx]

## Sheet: Sheet1
	Group I			GroupII			GroupIII			GroupIV
1dpi	3.98531	3.29349	4.18562	3.33633	3.60781	3.55486	3.4115	3.34814	3.06923	3.21402	3.35482	3.63876
3dpi	3.3855	3.63506	3.192	3.37746	3.22551	3.16554	3.19475	3.05715	3.23505	2.97184	2.87396	2.84106
5dpi	3.27449	3.74984	3.10994	3.24846	3.15198	3.33084	3.15414	3.07279	3.18067	3.06886	2.95217	3.10366
7dpi	3.45682	3.34155	3.30428	3.02593	3.07306	3.29664	2.90444	2.76345	3.195	2.77914	2.64877	2.2617
