# Supplementary material for: Combined Effect of Shegandilong Granule and Doxycycline on Immune Responses and Protection Against Avian Infectious Bronchitis Virus in Broilers
Source: Front Vet Sci. 2021 Dec 20;8:756629. doi: 10.3389/fvets.2021.756629 (PMC8721878; doi:10.3389/fvets.2021.756629)
Supplement: Supplementary file 1 [file Data_Sheet_1.ZIP › Raw data1/IgA concentration in tracheal washes .xlsx]

## Sheet: Sheet1
	Group I						GroupII						GroupIII						GroupIV
7doa	5.69	6.62	7.57	6.72	6.76	7.19	5.69	6.62	7.57	6.72	6.76	7.19	5.69	6.62	7.57	6.72	7.19	7.19	5.69	6.62	7.57	6.72	6.76	7.19
14doa	10.59	10.33	10.37	10.56	10.52	10.78	10.34	10.58	10.51	10.44	10.62	10.56	10.59	10.33	10.37	10.56	10.52	10.78	11.02	10.87	10.99	10.936	10.87	10.93
21doa	10.54	10.32	10.21	10.37	10.32	10.22	10.08	10.24	10.32	10.12	10.31	10.41	10.54	10.32	10.33	10.37	10.22	10.21	10.58	10.604	10.91	10.44	10.5	10.59
28doa	10.02	9.85	9.9	10.22	9.95	9.76	9.89	10.05	10.09	9.3	9.91	10.12	10.02	9.85	9.9	9.95	9.76	10.22	10.33	10.12	9.84	9.93	10.02	9.88
