# Supplementary material for: Combined Effect of Shegandilong Granule and Doxycycline on Immune Responses and Protection Against Avian Infectious Bronchitis Virus in Broilers
Source: Front Vet Sci. 2021 Dec 20;8:756629. doi: 10.3389/fvets.2021.756629 (PMC8721878; doi:10.3389/fvets.2021.756629)
Supplement: Supplementary file 1 [file Data_Sheet_1.ZIP › Raw data1/the antibody titer of IBV.xlsx]

## Sheet: Sheet1
0.079	0.097	-0.009	-0.866667	0.102	0.104	0.006	8.42857	0.087	0.076	-0.0155	-6.92857	0.098	0.098	0.001	4.85714
0.083	0.088	-0.0115	-2.53333	0.084	0.089	-0.0105	-3.35714	0.097	0.087	-0.005	0.571429	0.096	0.111	0.0065	8.78571
0.077	0.086	-0.0155	-5.2	0.069	0.08	-0.0225	-11.9286	0.079	0.101	-0.007	-0.857143	0.089	0.081	-0.012	-4.42857
0.093	0.092	-0.0045	2.13333	0.094	0.079	-0.0105	-3.35714	0.094	0.081	-0.0095	-2.64286	0.081	0.077	-0.018	-8.71429	8.42857
0.089	0.085	-0.01	-1.53333	0.081	0.083	-0.015	-6.57143	0.072	0.072	-0.025	-13.7143	0.095	0.103	0.002	5.57143	8.42857
0.082	0.092	-0.01	-1.53333	0.112	0.094	0.006	8.42857	0.08	0.077	-0.0185	-9.07143	0.084	0.081	-0.0145	-6.21429	7.35714
0.085	0.086	-0.0115	-2.53333	0.074	0.099	-0.0105	-3.35714	0.08	0.073	-0.0205	-10.5	0.102	0.091	-0.0005	3.78571	8.78571
				0.085	0.08	-0.0145	-6.21429	0.077	0.081	-0.018	-8.71429	0.114	0.089	0.0045	7.35714	5.57143
				0.072	0.098	-0.012	-4.42857					0.074	0.092	-0.014	-5.85714
				0.076	0.075	-0.0215	-11.2143					0.103	0.085	-0.003	2
				0.076	0.075	-0.0215										7.71429
			-1.73333				-4.66667				-6.41837				0.253968
Ⅰ				Ⅱ				Ⅲ				Ⅳ
0.177	0.159	0.002	9.27273	0.156	0.173	-0.0015		0.152	0.174	-0.003		0.239	0.285	0.096
0.226	0.244	0.069		0.187	0.207	0.031	22.4545	0.142	0.169	-0.0105		0.155	0.168	-0.0045
0.156	0.162	-0.007		0.256	0.284	0.104	55.6364	0.186	0.19	0.022	18.3636	0.238	0.219	0.0625
0.188	0.209	0.0325	23.1364	0.321	0.324	0.1565		0.16	0.148	-0.012		0.183	0.175	0.013	14.2727
0.177	0.193	0.019	17	0.203	0.212	0.0415	27.2273	0.223	0.199	0.045	28.8182	0.216	0.203	0.0435	28.1364
0.162	0.157	-0.0065		0.205	0.212	0.0425	27.6818	0.18	0.156	0.002	9.27273	0.186	0.236	0.045	28.8182
0.227	0.222	0.0585	34.9545	0.178	0.164	0.005		0.19	0.187	0.0225	18.5909	0.168	0.186	0.011	13.3636
0.183	0.147	-0.001		0.155	0.154	-0.0115		0.302	0.326	0.148		0.302	0.438	0.204
0.255	0.249	0.086	47.4545	0.176	0.194	0.019	17	0.189	0.181	0.019	17	0.182	0.25	0.05	31.0909
				0.156	0.162	-0.007		0.152	0.164	-0.008
			26.3636				30				18.4091				23.1364
0.258	0.254	0.0385	10.7097	0.246	0.243	0.027	7	0.245	0.242	0.026	6.67742	0.244	0.251	0.03	7.96774
0.296	0.285	0.073		0.274	0.273	0.056	16.3548	0.25	0.247	0.031	8.29032	0.245	0.253	0.0315	8.45161
0.252	0.256	0.0365	10.0645		0.24	0.0225	5.54839	0.233	0.238	0.018		0.243	0.26	0.034	9.25806
0.278	0.253	0.048		0.255	0.263	0.0415	11.6774	0.237	0.247	0.0245	6.19355	0.201	0.188	-0.023
0.253	0.255	0.0365	10.0645	0.229	0.237	0.0155		0.266	0.223	0.027	7	0.325	0.264	0.077	13.2903
0.25	0.258	0.0365	10.0645	0.245	0.258	0.034	9.25806	0.22	0.233	0.009		0.298	0.295	0.079
0.211	0.237	0.0065		0.232		0.0145		0.238	0.237	0.02		0.246	0.2	0.0055
0.251	0.235	0.0255						0.27	0.252	0.0435	12.3226	0.259	0.241	0.0325	8.77419
0.248	0.25	0.0315	8.45161					0.266	0.27	0.0505
0.237	0.238	0.02						0.22	0.221	0.003
			9.87097				9.96774				8.09677				9.54839
Ⅰ				Ⅱ				Ⅲ				Ⅳ
0.288	0.287	0.05		0.328	0.334	0.0935		0.271	0.293	0.0445		0.314	0.314	0.0765
0.365	0.37	0.13	40.3714	0.239	0.264	0.2515		0.347	0.343	0.1075	33.9429	0.327	0.457	0.1545	47.3714	47.3714
0.351	0.299	0.0875		0.403	0.478	0.4405		0.345	0.307	0.0885	28.5143	0.377	0.427	0.1645	50.2286	50.2286
0.389	0.39	0.152	46.6571	0.374	0.348	0.361	106.371	0.356	0.334	0.1075	33.9429	0.343	0.31	0.089		28.6571
0.265	0.257	0.0235		0.345	0.376	0.3605	106.229	0.698	0.651	0.437		0.451	0.562	0.269	80.0857
0.35	0.341	0.108	34.0857	0.264	0.31	0.287	85.2286	0.645	0.632	0.401		0.567	0.53	0.311
0.379	0.348	0.126	39.2286	0.252	0.253	0.2525	75.3714	0.415	0.336	0.138	42.6571	0.568	0.648	0.3705
0.434	0.42	0.1895	57.3714	0.25	0.234	0.242		0.299	0.348	0.086	27.8	0.329	0.437	0.1455	44.8	44.8
0.446	0.519	0.245		0.256	0.232	0.244		0.233	0.244	0.001		0.337	0.388	0.125		38.9429
0.475	0.412	0.206		0.299	0.297	0.298	88.3714					0.542	0.425	0.246	73.5143
			43.5429				92.3143				33.3714				59.2	42

## Sheet: graph数据
	Group I						GroupII						GroupIII						GroupIV
7doa	8.42857	8.42857	7.35714	8.78571	7.71428	5.57143	8.42857	8.42857	7.35714	8.78571	7.71428	5.57143	8.42857	8.42857	7.35714	8.78571	7.71428	5.57143	8.42857	8.42857	7.35714	8.78571	7.71428	5.57143
14doa	6.67742	8.29032	12.3226	6.19355	8.09677	7	7.96774	8.45161	9.25806	8.77419	9.54839	13.2903	10.7097	8.45161	10.0645	10.0645	9.87097	10.0645	7	16.3548	9.96774	11.6774	9.25806	5.54839
21doa	18.3636	17	28.8182	9.27273	18.4091	18.5909	14.2727	28.1364	28.8182	13.3636	23.1364	31.0909	9.27273	34.9545	47.4545	23.1364	26.3636	17	22.4545	55.6364	30.082	27.2273	27.6818	17
28doa	33.9429	28.5143	33.9429	42.6571	33.3714	27.8	47.3714	50.2286	28.6571	44.8	42.01	38.9429	40.3714	46.6571	34.0857	39.2286	43.5429	57.3714	106.371	106.229	92.3143	75.3714	88.3714	85.2286
