# Supplementary material for: Combined Effect of Shegandilong Granule and Doxycycline on Immune Responses and Protection Against Avian Infectious Bronchitis Virus in Broilers
Source: Front Vet Sci. 2021 Dec 20;8:756629. doi: 10.3389/fvets.2021.756629 (PMC8721878; doi:10.3389/fvets.2021.756629)
Supplement: Supplementary file 1 [file Data_Sheet_1.ZIP › Raw data1/the mRNA expression of IFN-a├ in lung.xlsx]

## Sheet: Sheet1
	Group I			GroupII			GroupIII			GroupIV
1dpi	1	1	1	0.826459	1.22464	1.27639	1.15199	0.832518	0.997451	1.07595	0.537098	1.03695
3dpi	1	1	1	0.220004	0.565083	0.217238	0.401732	0.326167	0.360375	0.560569	0.445963	0.557842
5dpi	1	1	1	0.409789	0.61225	0.624088	0.515404	0.748428	0.471224	0.634554	0.804314	1.19353
7dpi	1	1	1	0.228211	0.540074	0.68617	0.887316	0.312785	0.359909	1.37591	1.11908	0.968051
