# Supplementary material for: Combined Effect of Shegandilong Granule and Doxycycline on Immune Responses and Protection Against Avian Infectious Bronchitis Virus in Broilers
Source: Front Vet Sci. 2021 Dec 20;8:756629. doi: 10.3389/fvets.2021.756629 (PMC8721878; doi:10.3389/fvets.2021.756629)
Supplement: Supplementary file 1 [file Data_Sheet_1.ZIP › Raw data1/the mRNA expression of IFN-a├ in trachea.xlsx]

## Sheet: Sheet1
	Group I			GroupII			GroupIII			GroupIV
1dpi	1	1	1	6.17181	6.68276	6.24946	6.63585	5.90982	5.16528	9.65789	8.06132	7.11986
3dpi	1	1	1	2.2546	1.9458	1.8265	2.18583	2.46457	1.6845	2.81356	2.60788	2.83176
5dpi	1	1	1	0.866475	1.53605	1.46171	0.748081	1.03508	0.769099	2.73536	1.48989	2.0223
7dpi	1	1	1	1.76269	1.1899	0.956119	1.57008	1.88942	1.32595	2.06885	1.617	1.34271
