# Supplementary material for: Combined Effect of Shegandilong Granule and Doxycycline on Immune Responses and Protection Against Avian Infectious Bronchitis Virus in Broilers
Source: Front Vet Sci. 2021 Dec 20;8:756629. doi: 10.3389/fvets.2021.756629 (PMC8721878; doi:10.3389/fvets.2021.756629)
Supplement: Supplementary file 1 [file Data_Sheet_1.ZIP › Raw data1/the mRNA expression of IL-1a┬ in tracheal .xlsx]

## Sheet: Sheet1
	Group I			GroupII			GroupIII			GroupIV
1dpi	1	1	1	0.764873	0.940885	0.894461	0.710939	0.868249	0.877981	0.420412	0.545024	0.585717
3dpi	1	1	1	1.02644	0.777615	0.944186	0.873184	0.837618	0.838378	0.794113	0.533556	0.524194
5dpi	1	1	1	1.04184	0.865361	0.907351	0.978793	0.6189	1.06818	0.574982	0.567858	0.599774
7dpi	1	1	1	0.802272	0.903148	1.59029	0.657707	0.996561	0.435719	0.642269	0.406115	0.623857
