# Supplementary material for: Combined Effect of Shegandilong Granule and Doxycycline on Immune Responses and Protection Against Avian Infectious Bronchitis Virus in Broilers
Source: Front Vet Sci. 2021 Dec 20;8:756629. doi: 10.3389/fvets.2021.756629 (PMC8721878; doi:10.3389/fvets.2021.756629)
Supplement: Supplementary file 1 [file Data_Sheet_1.ZIP › Raw data1/the mRNA expression of IL-1a┬ in lung.xlsx]

## Sheet: Sheet1
	Group I			GroupII			GroupIII			GroupIV
1dpi	1	1	1	0.471179	0.861084	0.6	0.627	0.702	0.501	0.34	0.57	0.659
3dpi	1	1	1	0.645674	0.646499	0.8	0.419065	0.797	0.481169	0.362	0.58	0.48
5dpi	1	1	1	0.499595	1.20066	0.8	0.503	0.744	0.436	0.386	0.336	0.443
7dpi	1	1	1	0.958533	0.688199	0.5	0.351336	0.335	0.675065	0.313	0.291	0.326
