# Supplementary material for: Combined Effect of Shegandilong Granule and Doxycycline on Immune Responses and Protection Against Avian Infectious Bronchitis Virus in Broilers
Source: Front Vet Sci. 2021 Dec 20;8:756629. doi: 10.3389/fvets.2021.756629 (PMC8721878; doi:10.3389/fvets.2021.756629)
Supplement: Supplementary file 1 [file Data_Sheet_1.ZIP › Raw data1/the mRNA expression of IL-6 in tracheal .xlsx]

## Sheet: Sheet1
	Group I			GroupII			GroupIII			GroupIV
1dpi	1	1	1	1.03694	0.929277	0.723081	0.793463	0.813098	0.95571	0.78347	0.766067	0.998209
3dpi	1	1	1	0.685492	0.926052	1.03031	0.716261	0.806476	0.685324	0.508765	0.662169	0.936437
5dpi	1	1	1	0.669679	0.600238	0.799069	0.902706	0.617209	0.834286	0.734373	0.506082	0.78568
7dpi	1	1	1	0.965363	0.894007	1.10186	0.929783	0.640998	0.884553	0.641609	0.707014	0.728798
