# Supplementary material for: Combined Effect of Shegandilong Granule and Doxycycline on Immune Responses and Protection Against Avian Infectious Bronchitis Virus in Broilers
Source: Front Vet Sci. 2021 Dec 20;8:756629. doi: 10.3389/fvets.2021.756629 (PMC8721878; doi:10.3389/fvets.2021.756629)
Supplement: Supplementary file 1 [file Data_Sheet_1.ZIP › Raw data1/the mRNA expression of IL-6 in lung.xlsx]

## Sheet: Sheet1
	Group I			GroupII			GroupIII			GroupIV
1dpi	1	1	1	0.481674	0.500866	0.9472	0.768	0.741	0.592	0.373	0.489	0.477
3dpi	1	1	1	0.615432	0.904025	0.6373	0.416887	0.634	1.29923	0.772	0.905	0.439
5dpi	1	1	1	0.966395	0.74326	0.4785	0.304	0.479	0.461	0.168	0.349	0.271
7dpi	1	1	1	0.570857	0.42578	0.4407	0.317	0.535	0.471	0.607	0.204	0.416
