# Supplementary material for: Combined Effect of Shegandilong Granule and Doxycycline on Immune Responses and Protection Against Avian Infectious Bronchitis Virus in Broilers
Source: Front Vet Sci. 2021 Dec 20;8:756629. doi: 10.3389/fvets.2021.756629 (PMC8721878; doi:10.3389/fvets.2021.756629)
Supplement: Supplementary file 1 [file Data_Sheet_1.ZIP › Raw data1/the mRNA expression of TNF-a┴ in lung.xlsx]

## Sheet: Sheet1
	Group I			GroupII			GroupIII			GroupIV
1dpi	1	1	1	0.913946	0.796667	0.75334	0.859102	0.892	0.607565	0.533	0.588	0.716321
3dpi	1	1	1	0.479343	1.00581	1.06974	0.898	0.798	0.82	0.822	0.738	0.762
5dpi	1	1	1	0.689061	0.930228	0.68547	0.77	0.617	0.708	0.45	0.201	0.149
7dpi	1	1	1	0.628355	0.819744	0.62836	0.724	0.796	0.359	0.569	0.511	0.644
