# Supplementary material for: Combined Effect of Shegandilong Granule and Doxycycline on Immune Responses and Protection Against Avian Infectious Bronchitis Virus in Broilers
Source: Front Vet Sci. 2021 Dec 20;8:756629. doi: 10.3389/fvets.2021.756629 (PMC8721878; doi:10.3389/fvets.2021.756629)
Supplement: Supplementary file 1 [file Data_Sheet_1.ZIP › Raw data1/the mRNA expression of TNF-a┴ in tracheal .xlsx]

## Sheet: Sheet1
	Group I			GroupII			GroupIII			GroupIV
1dpi	1	1	1	1.2411	0.711	0.476	0.872	0.501101	0.751946	0.275	0.592599	0.295167
3dpi	1	1	1	0.973749	1.22323	0.828389	0.834205	0.619898	1.55123	0.4108	0.885923	0.701066
5dpi	1	1	1	1.01012	0.93808	0.751559	1.0763	0.848316	0.806713	0.663578	0.557193	0.664152
7dpi	1	1	1	1.47292	0.878004	0.801747	1.04459	0.803126	1.01553	0.889168	0.850171	0.662431
