# Supplementary material for: Combined Effect of Shegandilong Granule and Doxycycline on Immune Responses and Protection Against Avian Infectious Bronchitis Virus in Broilers
Source: Front Vet Sci. 2021 Dec 20;8:756629. doi: 10.3389/fvets.2021.756629 (PMC8721878; doi:10.3389/fvets.2021.756629)
Supplement: Supplementary file 1 [file Data_Sheet_1.ZIP › Raw data1/The OD value of IgA positive cell expression in tracheal mucosa.xlsx]

## Sheet: Sheet1
	Group I			GroupII			GroupIII			GroupIV
7doa	0.155	0.154	0.154	0.155	0.154	0.154	0.155	0.154	0.154	0.155	0.154	0.154
14doa	0.199	0.186	0.186	0.228	0.235	0.235	0.251	0.256	0.246	0.296	0.295	0.31
21doa	0.217	0.214	0.19	0.201	0.193	0.228	0.246	0.221	0.218	0.24	0.262	0.265
28doa	0.185	0.159	0.181	0.174	0.194	0.185	0.199	0.199	0.188	0.226	0.224	0.218
