# Supplementary material for: Combined Effect of Shegandilong Granule and Doxycycline on Immune Responses and Protection Against Avian Infectious Bronchitis Virus in Broilers
Source: Front Vet Sci. 2021 Dec 20;8:756629. doi: 10.3389/fvets.2021.756629 (PMC8721878; doi:10.3389/fvets.2021.756629)
Supplement: Supplementary file 2 [file Data_Sheet_2.ZIP]

Archive with 9 entries (8 files):
- ╨┬╜¿╬─╝■╝╨ (2)/
- ╨┬╜¿╬─╝■╝╨ (2)/groupI   5dpi.jpg
- ╨┬╜¿╬─╝■╝╨ (2)/groupI  1dpi.jpg
- ╨┬╜¿╬─╝■╝╨ (2)/groupI  3dpi.jpg
- ╨┬╜¿╬─╝■╝╨ (2)/groupI  7dpi.jpg
- ╨┬╜¿╬─╝■╝╨ (2)/groupII  1dpi.jpg
- ╨┬╜¿╬─╝■╝╨ (2)/groupII  3dpi.jpg
- ╨┬╜¿╬─╝■╝╨ (2)/groupII  5dpi.jpg
- ╨┬╜¿╬─╝■╝╨ (2)/groupII  7dpi.jpg
