# Supplementary material for: Combined Effect of Shegandilong Granule and Doxycycline on Immune Responses and Protection Against Avian Infectious Bronchitis Virus in Broilers
Source: Front Vet Sci. 2021 Dec 20;8:756629. doi: 10.3389/fvets.2021.756629 (PMC8721878; doi:10.3389/fvets.2021.756629)
Supplement: Supplementary file 3 [file Data_Sheet_3.ZIP]

Archive with 9 entries (8 files):
- ╨┬╜¿╬─╝■╝╨/
- ╨┬╜¿╬─╝■╝╨/group IV  3dpi.jpg
- ╨┬╜¿╬─╝■╝╨/group IV  5dpi.jpg
- ╨┬╜¿╬─╝■╝╨/group IV  7dpi.jpg
- ╨┬╜¿╬─╝■╝╨/group IV 1dpi.jpg
- ╨┬╜¿╬─╝■╝╨/groupIII  1dpi.jpg
- ╨┬╜¿╬─╝■╝╨/groupIII  3dpi.jpg
- ╨┬╜¿╬─╝■╝╨/groupIII  5dpi.jpg
- ╨┬╜¿╬─╝■╝╨/groupIII  7dpi.jpg
