# Supplementary material for: Combined Effect of Shegandilong Granule and Doxycycline on Immune Responses and Protection Against Avian Infectious Bronchitis Virus in Broilers
Source: Front Vet Sci. 2021 Dec 20;8:756629. doi: 10.3389/fvets.2021.756629 (PMC8721878; doi:10.3389/fvets.2021.756629)
Supplement: Supplementary file 4 [file Data_Sheet_4.ZIP]

Archive with 9 entries (8 files):
- Histopathological changes of trachea1/
- Histopathological changes of trachea1/groupI  1dpi.jpg
- Histopathological changes of trachea1/groupI  3dpi.jpg
- Histopathological changes of trachea1/groupI  5dpi.jpg
- Histopathological changes of trachea1/groupI  7dpi.jpg
- Histopathological changes of trachea1/groupII  1dpi.jpg
- Histopathological changes of trachea1/groupII  3dpi.jpg
- Histopathological changes of trachea1/groupII  5dpi.jpg
- Histopathological changes of trachea1/groupII  7dpi.jpg
