# Supplementary material for: Combined Effect of Shegandilong Granule and Doxycycline on Immune Responses and Protection Against Avian Infectious Bronchitis Virus in Broilers
Source: Front Vet Sci. 2021 Dec 20;8:756629. doi: 10.3389/fvets.2021.756629 (PMC8721878; doi:10.3389/fvets.2021.756629)
Supplement: Supplementary file 5 [file Data_Sheet_5.ZIP]

Archive with 9 entries (8 files):
- Histopathological changes of trachea2/
- Histopathological changes of trachea2/groupIII  1dpi.jpg
- Histopathological changes of trachea2/groupIII  3dpi.jpg
- Histopathological changes of trachea2/groupIII  5dpi.jpg
- Histopathological changes of trachea2/groupIII  7dpi.jpg
- Histopathological changes of trachea2/groupIV  1dpi.jpg
- Histopathological changes of trachea2/groupIV  3dpi.jpg
- Histopathological changes of trachea2/groupIV  5dpi.jpg
- Histopathological changes of trachea2/groupIV  7dpi.jpg
