# Supplementary material for: Combined Effect of Shegandilong Granule and Doxycycline on Immune Responses and Protection Against Avian Infectious Bronchitis Virus in Broilers
Source: Front Vet Sci. 2021 Dec 20;8:756629. doi: 10.3389/fvets.2021.756629 (PMC8721878; doi:10.3389/fvets.2021.756629)
Supplement: Supplementary file 6 [file Data_Sheet_6.ZIP]

Archive with 5 entries (4 files):
- Immunohistochemistry1/
- Immunohistochemistry1/14doa groupI .tif
- Immunohistochemistry1/21doa groupI .tif
- Immunohistochemistry1/28doa groupI .tif
- Immunohistochemistry1/7doa groupI .tif
