# Supplementary material for: Combined Effect of Shegandilong Granule and Doxycycline on Immune Responses and Protection Against Avian Infectious Bronchitis Virus in Broilers
Source: Front Vet Sci. 2021 Dec 20;8:756629. doi: 10.3389/fvets.2021.756629 (PMC8721878; doi:10.3389/fvets.2021.756629)
Supplement: Supplementary file 7 [file Data_Sheet_7.ZIP]

Archive with 5 entries (4 files):
- Immunohistochemistry2/
- Immunohistochemistry2/14doa group II.tif
- Immunohistochemistry2/21doa group II.tif
- Immunohistochemistry2/28doa group II.tif
- Immunohistochemistry2/7doa groupII .tif
