# Supplementary material for: Combined Effect of Shegandilong Granule and Doxycycline on Immune Responses and Protection Against Avian Infectious Bronchitis Virus in Broilers
Source: Front Vet Sci. 2021 Dec 20;8:756629. doi: 10.3389/fvets.2021.756629 (PMC8721878; doi:10.3389/fvets.2021.756629)
Supplement: Supplementary file 8 [file Data_Sheet_8.ZIP]

Archive with 5 entries (4 files):
- Immunohistochemistry3/
- Immunohistochemistry3/14doa groupIII.tif
- Immunohistochemistry3/21doa group III.tif
- Immunohistochemistry3/28doa group III.tif
- Immunohistochemistry3/7doa group III.tif
