# Supplementary material for: Combined Effect of Shegandilong Granule and Doxycycline on Immune Responses and Protection Against Avian Infectious Bronchitis Virus in Broilers
Source: Front Vet Sci. 2021 Dec 20;8:756629. doi: 10.3389/fvets.2021.756629 (PMC8721878; doi:10.3389/fvets.2021.756629)
Supplement: Supplementary file 10 [file Data_Sheet_10.ZIP]

Archive with 3 entries (2 files):
- additional files1/
- additional files1/supplementary material 1.docx
- additional files1/supplementary material 2.docx
